# Supplementary material for: Intrinsic Lipid Curvature and Bilayer Elasticity as Regulators of Channel Function: A Comparative Single-Molecule Study
Source: Int J Mol Sci. 2024 Feb 27;25(5):2758. doi: 10.3390/ijms25052758 (PMC10931550; doi:10.3390/ijms25052758)
Supplement: Supplementary file 1 [file ijms-25-02758-s001.zip]

Archive with 1 entries (1 files):
- ijms-2836278-supplementary.pdf
